# Supplementary material for: Al-induced CsUGT84J2 enhances flavonol and auxin accumulation to promote root growth in tea plants
Source: Hortic Res. 2023 May 5;10(6):uhad095. doi: 10.1093/hr/uhad095 (PMC10282599; doi:10.1093/hr/uhad095)
Supplement: Web_Material_uhad095 [file web_material_uhad095.zip]

Archive with 2 entries (2 files):
- Supplementary Figures.docx
- Supplementary Tables 1-7 -HR.xlsx
