# Supplementary material for: Al-induced CsUGT84J2 enhances flavonol and auxin accumulation to promote root growth in tea plants
Source: Hortic Res. 2023 May 5;10(6):uhad095. doi: 10.1093/hr/uhad095 (PMC10282599; doi:10.1093/hr/uhad095)
Supplement: Web_Material_uhad095 [file web_material_uhad095.zip › Supplementary Tables 1-7 -HR.xlsx]

## Sheet: Table S1
Supplementary Table S1 The sequences of PCR primers
	Primer name	Sequence ( 5' →3' )
Gene cloning primer	CsUGT84J2-F	ATGGCTGCCATGGAAAAGAAAG
	CsUGT84J2-R	TCACGTACTAGAATCCCCAAT
pMAL-c2X construction primer	CsUGT84J2-F	GGGGACAAGTTTGTACAAAAAAGCA GGCTATGGCTGCCATGGAAAAGAAAG
	CsUGT84J2-R	GGGGACCACTTTGTACAAGAAAGCT GGGTTCACGTACTAGAATCCCCAAT
RT-PCR primer	CsUGT84J2-F	ACACGGCAAAGGAGGGAGA
	CsUGT84J2-R	GGTCCGTCCACTGTGGATAAG
	CsPIN3-F	ACACCCTAAAATGGCCGGAG
	CsPIN3-R	CATAGCAACATGCCACCTGC
	Cs4CLa-F	ATGGAGAACCAAAAACAGAAAC
	Cs4CLa-R	TTAATTGGCAAAGCCAGCTGCG
	CsCHSa-F	TGAAGGACCTGCCACGGTTATG
	CsCHSa-R	GCCTTATGCTCGCTGTTTGT
	CsFLSa-F	ATCTCCCTCTCTCAACCACAC
	CsFLSa-R	AACTCCTCCCCAACCTCTTTT
	CsYUCCA10-F	AATGCCAGAGCCAGCAGTAA
	CsYUCCA10-R	AAGTGAAGGTGGAGGCGATC
	CsGAPDH-Q-F	TTGGCATCGTTGAGGGTCT
	CsGAPDH-Q-R	CAGTGGGAACACGGAAAGC
	AtPIN1-F	TGCTCGTTGCTTCTTATGCCGTTG
	AtPIN1-R	ACCGCAGTGCTAAGAATGTCAGGA
	AtPIN3-F	TTTCCCTCTCCACACTTCCCAACA
	AtPIN3-R	ACGATTTGGACCATGAGGGAACCA
	AtFLS-F	CTCCTTGCCCTATCCCTCATTT
	AtFLS-R	TTCTCAGAGTTCACCACCACCC
	AtCHS-F	CTGGTTGTTGGTCCATTCCTC
	AtCHS-R	TGAATCTTCCCTCTGCCTTTG
	Atactin- F	TAGAAACCCCAAGTACCCTCG
	Atactin- R	TGCTTTCTTCGTCCCATCAG

## Sheet: Table S2
Supplementary Table S2
The UPLC separation conditions of CsUGT84J2 enzyme activity products.
HPLC gradient program	Time (min)	flow(ml/min)	Solvent Ratio B(%)
mobile phase A: water containing 0.4% acetic acid; mobile phase B: Acetonitrile	0	0.2	1
	5	0.2	20
	12	0.2	40
	15	0.2	60
	18	0.2	1
	20	0.2	1

## Sheet: Table  S3
Supplementary Table S3
Analysis of phenolic acid and flavonol glycosides
UPLC gradient program	Time (min)	flow (ml/min)	Solvent Ratio B(%)
mobile phase A: water containing 1% acetic acid; mobile phase B: Acetonitrile	0	0.4	1
	5	0.4	20
	12	0.4	40
	15	0.4	60
	18	0.4	1
	20	0.4	1
Compound Name	Retention time (min)
Coniferin	1.975
Syringin	5.811
Sinapoylgiucose	6.874
K-3-R-7-R	8.468
K-3-G-7-R	7.791
Q-3-R-7-R	7.867
K-3-G-R-7-R	8.258
Parameters for UPLC-QqQ-MS/MS analysis (Agilent 6460)
Compound Name	Precursor lon	Product lon	Polarity
Coniferin	341	179	Negative
Syringin	371	209	Negative
Sinapoylgiucose	385	223	Negative
K-3-R-7-R	577	285	Negative
K-3-G-7-R	593	285	Negative
Q-3-R-7-R	593	301	Negative
K-3-G-R-7-R	739	285	Negative

## Sheet: Table S4
Supplementary Table S4
Analysis of IAA, IAGlc,IAGlu and IAAsp.
UPLC gradient program	Time (min)	flow (ml/min)	Solvent Ratio B (%)
mobile phase A：5 Mm ammonium formate solution containing 0.1% formic acid； mobile phase B：Chromatographic methanol	0.01	0.4	20
	6.5	0.4	95
	8	0.4	95
	8.1	0.4	20
	10	0.4	20
Parameters for UPLC-QqQ-MS/MS analysis (Agilent 6460)
Compound Name	Precursor lon	Product lon	Polarity
IAA	176	130	Positive
IAA-Glc	338	130	Positive
IAA-Glu	305	130	Positive
IAA-Asp	291	130	Positive

## Sheet: Table S5
Supplementary Table S5 The corresponding gene registration number in Figure 1.
Gene	GenBank
CsUGT84J2	KP682363.1
CsUGT84A22	KP682362.1
CsUGT75L12	KP682364.1
CsUGT78A14	KP682360.1
CsUGT78A15	KP682361.1
CsUGT73A20	KP682358.1
Cs4CLa	KY615680.1
CsCHSa	KY615681.1
CsFLSa	KY615705.1
CsPIN3	KP896474.1
AtUGT84B1	NP_179907.1
AtUGT84A1	NM_117638.3
AtUGT84C2	EU496495.
AtUGT74D1	NM_001336347.1
AtUGT74E2	NM_100448.4
AtUGT74B1	NM_102256.3
AtUGT75B1	AF196777.1
AtUGT75C1	NM_001361345.1
AtUGT75D1	NM_117646.3
AtF3Rht	AF360160.1
AtF3RT	AY072325.1
AtUGT73C1	NM_129230.3
AtUGT73B3	NM_119574.3
PgUGT84A23	KT159805.1
AsUGT74H6	EU496520.1
BnUGT84A9a	FM872284.1

## Sheet: Table S6
Supplementary Table S6 Abbreviation corresponding to chemical substance
Compound	Abbreviation
Gallic acid	GA
p-Hydroxy-benzoic acid	p-HBA
p-Coumaric acid	p-CA
Sinapic acid	SA
Kaempferol	K
Quercetin	Q
Indole-3-acetic acid	IAA
Indole-3-butyric acid	IBA

## Sheet: Table S7
Supplementary Table S7 The area of flavonol glycosides in Figure 1.
Peak	Time	M/Z	CK	Al	Al/CK	CK1	CK2	CK3	Al1	Al2	Al3
1	7.911	901-285	12401.3	14782	1.19197	13280	11517	12407	12803	16261	15282
2	8.737	885-285	20628	21979	1.06549	21965	18388	21531	19957	22846	23134
3	8.906	901-285	49715	51592.3	1.03776	53446	45863	49836	47219	53844	53714
4	9.566	755-301	5415.33	10315.3	1.90484	5390	5008	5848	10853	10922	9171
5	9.666	739-285	22853.7	24321.3	1.06422	23854	21751	22956	22505	25958	24501
6	9.814	593-285	12554.7	18705.3	1.48991	13625	12043	11996	17038	19509	19569
7	10.046	885-285	88910.7	89136.3	1.00254	92211	82904	91617	81177	92534	93698
8	10.657	755-285	9638.33	18062.3	1.87401	9613	9626	9676	18280	18946	16961
9	12.232	739-285	22408.3	47169.3	2.10499	23464	20366	23395	41287	50093	50128
10	12.506	755-285	26236	57860	2.20537	27731	23700	27277	49492	60749	63339
11	14.018	739-285	44659.7	106094	2.3756	46405	40881	46693	90071	112188	116022
12	18.264	1047-285	12861.3	20873.7	1.62298	13749	11761	13074	19057	21816	21748
